# Supplementary material for: Molecular Characterization of Tomato Brown Rugose Fruit Virus in Portugal and Its Global Phylogenetic Context
Source: Plants (Basel). 2026 Apr 17;15(8):1240. doi: 10.3390/plants15081240 (PMC13120029; doi:10.3390/plants15081240)
Supplement: Supplementary file 1 [file plants-15-01240-s001.zip]

Archive with 1 entries (1 files):
- plants-4222411-supplementary.pdf
